# Supplementary material for: Chronic 2P-STED imaging reveals high turnover of dendritic spines in the hippocampus in vivo
Source: eLife. 2018 Jun 22;7:e34700. doi: 10.7554/eLife.34700 (PMC6014725; doi:10.7554/eLife.34700)
Supplement: Figure 1—source data 1. [file elife-34700-fig1-data1.xlsx]

## Sheet: 40nm beads
40 nm fluorescent beads	FWHM [nm]
	2P-STED	2P
bead 1	61.22	425.133
bead 2	62.84	383.748
bead 3	41.22	297.51
bead 4	41.92	396.915
bead 5	50.5	294.69
bead 6	67.4	423.461
bead 7	55.6	381.274
bead 8	70.08	376.235
bead 9	53.18	476.082
bead 10	60.64	323.83
bead 11	59.74	321.837
bead 12	65.32	308.085
bead 13	58.28	284.806
bead 14	68.26	306.675
bead 15	54.36	328.06
bead 16	44.3	379.525
bead 17	52.96	323.068
