# Supplementary material for: Chronic 2P-STED imaging reveals high turnover of dendritic spines in the hippocampus in vivo
Source: eLife. 2018 Jun 22;7:e34700. doi: 10.7554/eLife.34700 (PMC6014725; doi:10.7554/eLife.34700)
Supplement: Figure 1—source data 2. [file elife-34700-fig1-data2.xlsx]

## Sheet: spine neck width
in vivo		spine neck width [nm]
		2P-STED	2P
mouse 1	dendrite 1 - spine neck 1	163	385
	dendrite 2 - spine neck 1	74	329.7
mouse 2	dendrite 1 - spine neck 1	181	398
	dendrite 1 - spine neck 2	232	376
	dendrite 2 - spine neck 1	208	413
	dendrite 2 - spine neck 2	191	315
mouse 3	dendrite 1 - spine neck 1	90	403
mouse 4	dendrite 1 - spine neck 1	109	418
	dendrite 2 - spine neck 1	108	368
mouse 5	dendrite 1 - spine neck 1	198	391
	dendrite 1 - spine neck 2	203	344
mouse 6	dendrite 1 - spine neck 1	144	377
	dendrite 1 - spine neck 2	83	318
	dendrite 1 - spine neck 3	108	306
	dendrite 1 - spine neck 4	147	360
	dendrite 1 - spine neck 5	71	404
	dendrite 2 - spine neck 1	100	343
	dendrite 2 - spine neck 2	167	379
	dendrite 2 - spine neck 3	205	402
	dendrite 2 - spine neck 1	134	399
	dendrite 3 - spine neck 1	163	428
	dendrite 3 - spine neck 2	124	407
	dendrite 4 - spine neck 1	103	349
	dendrite 4 - spine neck 2	126	380
	dendrite 4 - spine neck 3	132	387
	dendrite 5 - spine neck 1	195	336
	dendrite 6 - spine neck 1	161	392
	dendrite 6 - spine neck 2	156	357
	dendrite 6 - spine neck 3	224	354
	dendrite 7 - spine neck 1	179	366
	dendrite 7 - spine neck 2	176	364
	dendrite 7 - spine neck 3	113	305
	dendrite 7 - spine neck 4	92	346
	dendrite 8 - spine neck 1	157	355
	dendrite 9 - spine neck 1	131	344
