# Supplementary material for: Chronic 2P-STED imaging reveals high turnover of dendritic spines in the hippocampus in vivo
Source: eLife. 2018 Jun 22;7:e34700. doi: 10.7554/eLife.34700 (PMC6014725; doi:10.7554/eLife.34700)
Supplement: Figure 1—source data 3. [file elife-34700-fig1-data3.xlsx]

## Sheet: axial resolution
170 nm fluorescent beads	FWHM (nm)
	2P-STED	2P
bead 1	1338	1216
bead 2	1218	1236
bead 3	1329	1245
bead 4	1289	1333
bead 5	1107	1207
bead 6	1323	1163
bead 7	1122	1131
bead 8	1203	1186
bead 9	1070	1200
bead 10	1341	1163
bead 11	1195	1100
bead 12	1236	1216
bead 13	1225	1139
bead 14	1275	1151
bead 15	1291	1254
bead 16	1011	1212
bead 17	1129	1251
