# Supplementary material for: Chronic 2P-STED imaging reveals high turnover of dendritic spines in the hippocampus in vivo
Source: eLife. 2018 Jun 22;7:e34700. doi: 10.7554/eLife.34700 (PMC6014725; doi:10.7554/eLife.34700)
Supplement: Figure 2—source data 1. [file elife-34700-fig2-data1.xlsx]

## Sheet: spine density in vivo
in vivo		Length [μm]	2P-STED		2P
			# spine	Spine density [μm-1]	# spine	Spine density [μm-1]
mouse 1	dendrite 1	8.867	25	2.81944	19	2.14278
	dendrite 2	5.613	13	2.31605	10	1.78158
	dendrite 3	8.113	18	2.21866	14	1.72563
	dendrite 4	7.849	17	2.16588	15	1.91107
	dendrite 5	8.202	19	2.31651	14	1.7069
	dendrite 6	9.667	21	2.17234	16	1.65512
	dendrite 7	10.406	16	1.53757	15	1.44148
	dendrite 8	10.761	16	1.48685	14	1.30099
	dendrite 9	11.66	24	2.05832	18	1.54374
	dendrite 10	9.936	16	1.61031	14	1.40902
	dendrite 11	11.343	28	2.46848	20	1.7632
	dendrite 12	6.354	16	2.5181	13	2.04596
	dendrite 13	10.218	23	2.25093	16	1.56586
	dendrite 14	9.641	22	2.28192	13	1.34841
	dendrite 15	7.9	18	2.27848	14	1.77215
	dendrite 16	9.153	15	1.63881	13	1.4203
	dendrite 17	6.44	13	2.01863	10	1.5528
	dendrite 18	11.672	27	2.31323	21	1.79918
	dendrite 19	5.785	15	2.59291	13	2.24719
	dendrite 20	8.181	20	2.44469	16	1.95575
	dendrite 21	8.524	21	2.46363	16	1.87705
	dendrite 22	10.998	23	2.09129	19	1.72759
mouse 2	dendrite 1	10.939	24	2.19398	21	1.91974
	dendrite 2	8.861	14	1.57996	11	1.24139
	dendrite 3	8.779	17	1.93644	12	1.3669
	dendrite 4	9.713	13	1.33841	11	1.1325
	dendrite 5	11.534	20	1.734	16	1.3872
	dendrite 6	11.437	23	2.01102	18	1.57384
	dendrite 7	9.659	22	2.27767	13	1.3459
	dendrite 8	9.768	26	2.66175	19	1.94513
	dendrite 9	7.776	18	2.31481	15	1.92901
	dendrite 10	5.819	17	2.92146	11	1.89036
	dendrite 11	8.073	15	1.85805	12	1.48644
	dendrite 12	12.85	22	1.71206	16	1.24514
	dendrite 13	7.969	23	2.88618	14	1.75681
	dendrite 14	9.734	17	1.74646	15	1.54099
	dendrite 15	8.706	19	2.1824	14	1.60809
	dendrite 16	9.625	18	1.87013	13	1.35065
	dendrite 17	12.451	22	1.76693	17	1.36535
	dendrite 18	11.3	20	1.76991	15	1.32743
mouse 3	dendrite 1	15.196	27	1.77678	22	1.44775
	dendrite 2	18.398	21	1.14143	18	0.978367
	dendrite 3	9.776	17	1.73895	12	1.2275
	dendrite 4	21.509	24	1.11581	21	0.976335
	dendrite 5	13.395	30	2.23964	16	1.19448
	dendrite 6	6.128	12	1.95822	10	1.63185
	dendrite 7	14.627	25	1.70917	20	1.36733
	dendrite 8	6.738	14	2.07777	12	1.78094
	dendrite 9	10.279	19	1.84843	14	1.362
	dendrite 10	47.419	50	1.05443	43	0.90681
	dendrite 11	8.331	15	1.8005	11	1.32037
	dendrite 12	21.429	52	2.42662	41	1.9133
mouse 4	dendrite 1	12.573	23	1.82932	15	1.19303
	dendrite 2	8.396	22	2.6203	17	2.02477
	dendrite 3	5.397	14	2.59403	9	1.66759
	dendrite 4	13.62	21	1.54185	14	1.0279
	dendrite 5	11.478	24	2.09096	17	1.48109
	dendrite 6	12.193	25	2.05036	20	1.64029
	dendrite 7	9.71	26	2.67765	20	2.05973
	dendrite 8	28.215	48	1.70122	33	1.16959
	dendrite 9	9.693	20	2.06334	16	1.65068
	dendrite 10	8.913	18	2.01952	13	1.45854
	dendrite 11	11.86	23	1.93929	17	1.43339
	dendrite 12	12.047	19	1.57716	16	1.32813
	dendrite 13	12.633	24	1.89979	21	1.66231
	dendrite 14	12.192	22	1.80446	19	1.5584
mouse 5	dendrite 1	12.467	29	2.32614	23	1.84487
	dendrite 2	10.123	24	2.37084	19	1.87691
	dendrite 3	10.316	22	2.13261	17	1.64793
	dendrite 4	12.082	30	2.48303	23	1.90366
	dendrite 5	12.562	28	2.22894	21	1.67171
mouse 6	dendrite 1	9.964	24	2.40867	21	2.10759
	dendrite 2	11.665	26	2.22889	23	1.97171
	dendrite 3	11.878	30	2.52568	18	1.51541
	dendrite 4	20.137	44	2.18503	27	1.34082
	dendrite 5	13.009	40	3.07479	26	1.99862
	dendrite 6	10.27	19	1.85005	15	1.46056
	dendrite 7	11.2	30	2.67857	22	1.96429
	dendrite 8	13.413	26	1.93842	22	1.6402
	dendrite 9	9.996	24	2.40096	17	1.70068
	dendrite 10	11.056	33	2.9848	20	1.80897
	dendrite 11	11.129	32	2.87537	23	2.06667
