# Supplementary material for: Chronic 2P-STED imaging reveals high turnover of dendritic spines in the hippocampus in vivo
Source: eLife. 2018 Jun 22;7:e34700. doi: 10.7554/eLife.34700 (PMC6014725; doi:10.7554/eLife.34700)
Supplement: Figure 2—source data 2. [file elife-34700-fig2-data2.xlsx]

## Sheet: spine density fixed tissue
fixed tissue STED		Length [μm]	# spine	Spine density [μm-1]
mouse 1	dendrite 1	22.135	63	2.84617
	dendrite 2	25.15	50	1.98807
	dendrite 3	23.445	66	2.8151
	dendrite 4	26.514	34	1.28234
	dendrite 5	19.344	53	2.73987
	dendrite 6	22.009	59	2.68072
	dendrite 7	22.864	62	2.71169
	dendrite 8	24.537	55	2.24151
	dendrite 9	19.485	47	2.41211
	dendrite 10	21.607	56	2.59175
mouse 2	dendrite 1	21.405	46	2.14903
	dendrite 2	21.805	68	3.11855
	dendrite 3	21.537	60	2.7859
	dendrite 4	18.548	54	2.91137
	dendrite 5	26.734	60	2.24433
	dendrite 6	21.33	37	1.73465
	dendrite 7	21.167	51	2.40941
mouse 3	dendrite 1	23.895	70	2.92948
	dendrite 2	28.095	86	3.06104
	dendrite 3	24.863	82	3.29807
	dendrite 4	21.709	69	3.17841
mouse 4	dendrite 1	23.486	79	3.36371
	dendrite 2	22.129	63	2.84694
	dendrite 3	20.879	59	2.82581
	dendrite 4	22.097	57	2.57954
mouse 5	dendrite 1	21.469	65	3.02762
	dendrite 2	21.075	71	3.36892
	dendrite 3	20.902	63	3.01407
	dendrite 4	27.792	61	2.19488
mouse 6	dendrite 1	21.553	68	3.15501
	dendrite 2	11.82	38	3.21489
	dendrite 3	27.478	74	2.69306
	dendrite 4	19.418	39	2.00845
	dendrite 5	23.016	63	2.73723
	dendrite 6	22.339	74	3.31259
	dendrite 7	24.324	71	2.91893
	dendrite 8	17.97	31	1.7251
