# Supplementary material for: Chronic 2P-STED imaging reveals high turnover of dendritic spines in the hippocampus in vivo
Source: eLife. 2018 Jun 22;7:e34700. doi: 10.7554/eLife.34700 (PMC6014725; doi:10.7554/eLife.34700)
Supplement: Figure 3—source data 1. [file elife-34700-fig3-data1.xlsx]

## Sheet: STED
		Length [μm]	# spine	# new spine	# lost spine	# transient spine	Fsurvival [%]	Fnew [%]	Flost [%]	Ftrans [%]	TOR [%]	Flost survival spine [%]	Total density [spines/μm]
dendrite 1	Day 0	10.939	21		4				19.0476				1.91974
	Day 2		19	1	5	1	80.9524	10.5263	31.5789	5.26316	20	50	1.7369
	Day 4		17	4			57.1429	23.5294			33.3333		1.55407
dendrite 2	Day 0	12.467	23		4				17.3913				1.84487
	Day 2		24	1	9	4	82.6087	20.8333	54.1667	16.6667	17.0213	20	1.92508
	Day 4		20	9			43.4783	45			59.0909		1.60424
dendrite 3	Day 0	10.123	19		9				47.3684				1.87691
	Day 2		15	5	1	0	52.6316	33.3333	6.66667	0	52.9412	100	1.48177
	Day 4		18	4			47.3684	22.2222			6.06061		1.77813
dendrite 4	Day 0	10.316	18		3				16.6667				1.74486
	Day 2		17	2	4	0	83.3333	11.7647	23.5294	0	17.1429	100	1.64793
	Day 4		18	5			61.1111	27.7778			22.8571		1.74486
dendrite 5	Day 0	12.562	26		5				19.2308				2.06973
	Day 2		27	5	4	1	80.7692	22.2222	18.5185	3.7037	18.8679	83.3333	2.14934
	Day 4		25	3			65.3846	12			19.2308		1.99013
dendrite 6	Day 0	11.665	28		6				21.4286				2.40034
	Day 2		26	3	5	1	78.5714	15.3846	23.0769	3.84615	22.2222	75	2.22889
	Day 4		26	6			60.7143	23.0769			23.0769		2.22889
dendrite 7	Day 0	20.137	34		7				20.5882				1.68843
	Day 2		30	2	6	1	79.4118	10	23.3333	3.33333	21.875	66.6667	1.48979
	Day 4		32	9			61.7647	28.125			22.5806		1.58911
dendrite 8	Day 0	13.009	29		5				17.2414				2.22923
	Day 2		26	1	5	1	82.7586	7.69231	23.0769	3.84615	18.1818	50	1.99862
	Day 4		26	6			65.5172	23.0769			23.0769		1.99862
dendrite 9	Day 0	10.27	22		2				9.09091				2.14216
	Day 2		27	4	5	3	90.9091	25.9259	29.6296	11.1111	8.16327	57.1429	2.62902
	Day 4		23	4			68.1818	17.3913			32		2.23953
dendrite 10	Day 0	11.2	31		5				16.129				2.76786
	Day 2		31	2	2	3	83.871	16.129	16.129	9.67742	16.129	40	2.76786
	Day 4		32	6			77.4194	18.75			15.873		2.85714
dendrite 11	Day 0	13.413	26		4				15.3846				1.93842
	Day 2		28	5	3	1	84.6154	21.4286	14.2857	3.57143	14.8148	83.3333	2.08753
	Day 4		27	3			73.0769	11.1111			14.5455		2.01297
dendrite 12	Day 0	9.996	22		1				4.54545				2.20088
	Day 2		27	5	6	1	95.4545	22.2222	25.9259	3.7037	4.08163	83.3333	2.70108
	Day 4		21	1			68.1818	4.7619			29.1667		2.10084
dendrite 13	Day 0	11.056	29		5				17.2414				2.62301
	Day 2		32	4	4	4	82.7586	25	25	12.5	16.3934	50	2.89436
	Day 4		27	3			68.9655	11.1111			27.1186		2.44211
dendrite 14	Day 0	11.129	20		11				55				1.79711
	Day 2		16	5	3	2	45	43.75	31.25	12.5	61.1111	71.4286	1.43769
	Day 4		18	7			30	38.8889			29.4118		1.6174
