# Supplementary material for: Chronic 2P-STED imaging reveals high turnover of dendritic spines in the hippocampus in vivo
Source: eLife. 2018 Jun 22;7:e34700. doi: 10.7554/eLife.34700 (PMC6014725; doi:10.7554/eLife.34700)
Supplement: Figure 3—source data 3. [file elife-34700-fig3-data3.xlsx]

## Sheet: Feuil1
	Survival fraction (%)				Lost spines (%)				New spines (%)
	2P-STED		2P		2P-STED		2P		2P-STED		2P
	Day 2	Day 4	Day 2	Day 4	Day 2	Day 4	Day 2	Day 4	Day 2	Day 4	Day 2	Day 4
Dendrite 1	81.0	57.1	85.7	85.7	19.05	31.6	14.3	11.8	10.5	23.5	29.4	11.8
Dendrite 2	82.6	43.5	82.3	70.6	17.39	54.2	17.7	22.2	20.8	45.0	22.2	12.5
Dendrite 3	52.6	47.4	77.8	66.7	47.37	6.7	22.2	22.2	33.3	22.2	22.2	22.2
Dendrite 4	83.3	61.1	83.3	66.7	16.67	23.5	16.7	25.0	11.8	27.8	16.7	25.0
Dendrite 5	80.8	65.4	86.7	80	19.23	18.5	13.3	7.7	22.2	12.0	0.0	7.7
Dendrite 6	78.6	60.7	88.2	76.5	21.43	23.1	11.8	16.7	15.4	23.1	16.7	6.3
Dendrite 7	79.4	61.8	86.7	73.3	20.59	23.3	13.3	20.0	10.0	28.1	13.3	7.7
Dendrite 8	82.8	65.5	85	70	17.24	23.1	15.0	19.1	7.7	23.1	19.1	15.0
Dendrite 9	90.9	68.2	92.3	84.6	9.09	29.6	7.7	14.3	25.9	17.4	14.3	7.7
Dendrite 10	83.9	77.4	92.3	84.6	16.12	16.1	7.7	8.3	16.1	18.8	0.0	0.0
Dendrite 11	84.6	73.1	72.7	63.6	15.38	14.3	27.3	20.0	21.4	11.1	20.0	11.1
Dendrite 12	95.5	68.2	84.6	84.6	4.55	25.9	15.4	0.0	22.2	4.8	8.3	0.0
Dendrite 13	82.8	69.0	84.6	76.9	17.24	25.0	15.4	7.7	25.0	11.1	15.4	14.3
Dendrite 14	45.0	30	78.6	64.2	55	31.2	21.4	23.1	43.8	38.9	15.4	90.1
