# Supplementary material for: Chronic 2P-STED imaging reveals high turnover of dendritic spines in the hippocampus in vivo
Source: eLife. 2018 Jun 22;7:e34700. doi: 10.7554/eLife.34700 (PMC6014725; doi:10.7554/eLife.34700)
Supplement: Figure 4—source data 1. [file elife-34700-fig4-data1.xlsx]

## Sheet: Output
Dendrite Indices (see legend)	spine head volume [μm3]	Spine length [μm]	Ø Head [μm]	Ø Neck [μm]	Ømax Head [μm]	Ø Head/ Ø Neck	1=Persistence > 2 days 0=Persistence ≤ 2 days	Cluster Indx: 0 = Cluster 2; 1 = Cluster 1; 2 = Cluster 3
1	0.0330988	0.993314	0.408142	0.352015	0.4333	1.15944	1	0
1	0.033944	2.68766	0.195303	0.228051	0.361757	0.856401	1	0
1	0.00799946	0.593635	0.266118	0.384383	0.311391	0.692325	1	1
1	0.00603417	0.723253	0.218814	0.317208	0.26532	0.689812	1	1
1	0.0100225	0.750398	0.283351	0.308398	0.298088	0.918784	1	1
1	0.00563371	0.846477	0.18995	0.205906	0.218744	0.922508	1	1
1	0.142868	1.79636	0.415628	0.15195	0.478936	2.73529	1	2
1	0.086968	2.54767	0.312686	0.193437	0.354027	1.61647	1	2
1	0.131116	2.61054	0.281814	0.131	0.403515	2.15125	1	2
2	0.0339361	1.00259	0.363726	0.277186	0.397205	1.31221	1	0
2	0.0162808	0.626031	0.255759	0.134755	0.309902	1.89796	1	1
2	0.0246295	1.36319	0.208958	0.134941	0.246794	1.54851	1	1
2	0.0581702	1.36408	0.363403	0.132865	0.437875	2.73513	1	2
2	0.130376	1.59445	0.420872	0.267122	0.46961	1.57558	1	2
2	0.0829953	1.73243	0.426372	0.178284	0.467878	2.39153	1	2
2	0.0421432	1.82778	0.305253	0.169643	0.357329	1.79938	1	2
2	0.0146008	1.9409	0.278706	0.213988	0.310069	1.30244	1	2
2	0.077807	2.04549	0.343127	0.242896	0.479298	1.41265	1	2
2	0.0665054	2.51966	0.420148	0.15967	0.484541	2.63135	1	2
3	0.0155423	0.431026	0.386242	0.50171	0.426481	0.769851	1	0
3	0.0210528	1.05396	0.21826	0.15879	0.368628	1.37452	1	0
3	0.0147516	1.74011	0.158702	0.22304	0.282616	0.711541	1	0
3	0.0298338	2.58799	0.177537	0.131242	0.242415	1.35275	1	0
3	0.00320263	1.31165	0.164582	0.295926	0.211866	0.556159	1	1
3	0.0330852	1.39157	0.317843	0.146947	0.369273	2.16298	1	2
3	0.0273163	1.41644	0.228046	0.140857	0.361614	1.61899	1	2
3	0.107017	1.79663	0.412589	0.135412	0.548482	3.04692	1	2
3	0.206119	2.06313	0.492482	0.15086	0.621561	3.2645	1	2
4	0.0322442	1.56848	0.204464	0.212401	0.41409	0.962632	1	0
4	0.0398207	1.66502	0.47646	0.447456	0.539911	1.06482	1	0
4	0.0125159	1.73318	0.329854	0.339709	0.345996	0.97099	1	0
4	0.00173203	0.341228	0.136133	0.281066	0.146398	0.484345	1	1
4	0.00222476	0.679577	0.131	0.13293	0.131	0.985481	1	1
4	0.00666624	0.935037	0.150061	0.131444	0.210506	1.14163	1	1
4	0.015008	1.60202	0.165902	0.150521	0.30277	1.10219	1	1
4	0.0348055	1.1745	0.271126	0.131535	0.417156	2.06125	1	2
4	0.0105068	2.94188	0.214803	0.132172	0.262857	1.62518	1	2
5	0.0184155	1.36039	0.342553	0.413061	0.385646	0.829304	1	0
5	0.0114632	2.10466	0.235598	0.219875	0.254328	1.07151	1	0
5	0.016958	2.45733	0.18502	0.193981	0.273439	0.953805	1	0
5	0.0369904	2.50922	0.160726	0.132214	0.224496	1.21565	1	0
5	0.00229215	1.2566	0.131	0.180944	0.131	0.723981	1	1
5	0.00516811	1.51414	0.142389	0.131	0.168453	1.08694	1	1
5	0.0286376	1.15093	0.375119	0.208504	0.400815	1.7991	1	2
5	0.0299957	1.6205	0.267745	0.131944	0.398723	2.02923	1	2
5	0.0406764	2.21525	0.305577	0.197683	0.396508	1.54579	1	2
5	0.0624676	2.46871	0.395193	0.13711	0.470744	2.88231	1	2
6	0.01754	1.84351	0.322728	0.333669	0.367542	0.96721	1	0
6	0.00958875	2.31945	0.15754	0.17601	0.245203	0.895063	1	0
6	0.00982903	0.816022	0.309877	0.395781	0.324806	0.782951	1	1
6	0.00382129	0.940612	0.131	0.131	0.131	1	1	1
6	0.00286292	1.21167	0.131	0.132732	0.131	0.986951	1	1
6	0.0025812	1.39752	0.136068	0.282775	0.143986	0.481188	1	1
6	0.0103636	1.40427	0.18418	0.253329	0.227887	0.727039	1	1
6	0.00820184	1.41567	0.220311	0.245475	0.222848	0.897489	1	1
6	0.0339261	0.785955	0.302713	0.131817	0.435214	2.29646	1	2
6	0.0288121	1.20631	0.28559	0.139064	0.365336	2.05366	1	2
6	0.0839868	1.2121	0.486658	0.298219	0.527011	1.63188	1	2
6	0.0262829	1.314	0.304494	0.189513	0.349316	1.60672	1	2
6	0.0402398	1.65194	0.312154	0.131938	0.419723	2.36591	1	2
6	0.0571647	2.11368	0.360583	0.167503	0.436962	2.1527	1	2
6	0.147064	2.86549	0.345092	0.136094	0.462498	2.53569	1	2
7	0.0500412	0.694535	0.471335	0.363082	0.48	1.29815	1	0
7	0.0396121	0.83195	0.386273	0.241446	0.428076	1.59983	1	0
7	0.039418	0.879897	0.436842	0.376832	0.471099	1.15925	1	0
7	0.0492164	1.07062	0.430636	0.344666	0.460479	1.24943	1	0
7	0.0259003	1.13051	0.272721	0.250284	0.3317	1.08965	1	0
7	0.0412082	1.23276	0.399436	0.39743	0.4	1.00505	1	0
7	0.0730657	1.36517	0.452589	0.433287	0.470226	1.04455	1	0
7	0.0281778	1.60621	0.338166	0.414038	0.366996	0.816751	1	0
7	0.00220965	0.42649	0.131	0.131	0.131	1	1	1
7	0.0249741	0.73223	0.302739	0.232601	0.361788	1.30154	1	1
7	0.0188576	0.802806	0.272389	0.163641	0.326	1.66455	1	1
7	0.00166738	1.17678	0.131	0.162761	0.131	0.804861	1	1
7	0.00387485	1.49495	0.131039	0.244021	0.131216	0.536999	1	1
7	0.048629	1.23501	0.392095	0.316207	0.414832	1.23999	1	2
7	0.0785901	1.56308	0.429009	0.166251	0.495198	2.58049	1	2
7	0.0860372	1.7567	0.452723	0.147752	0.5513	3.06407	1	2
7	0.0749087	2.00299	0.407009	0.211285	0.479439	1.92635	1	2
7	0.0172434	2.21456	0.238277	0.131084	0.314978	1.81774	1	2
8	0.020452	0.662194	0.357211	0.41907	0.378694	0.85239	1	0
8	0.0128432	2.46896	0.15277	0.16575	0.2275	0.921689	1	0
8	0.103984	2.82561	0.364497	0.573728	0.447284	0.635313	1	0
8	0.00289074	0.350772	0.202856	0.235543	0.223421	0.861227	1	1
8	0.010271	0.885588	0.247402	0.138457	0.292546	1.78685	1	1
8	0.0126074	1.19753	0.210319	0.131	0.287017	1.60549	1	1
8	0.042248	1.47287	0.312636	0.139052	0.439622	2.24834	1	2
8	0.0516065	1.47406	0.502472	0.234107	0.513845	2.14633	1	2
8	0.0116728	1.90778	0.335491	0.232049	0.367399	1.44578	1	2
8	0.0717217	1.91359	0.435802	0.164719	0.487158	2.64573	1	2
8	0.0428162	2.01269	0.243643	0.131	0.430535	1.85987	1	2
8	0.105342	2.02478	0.534613	0.160201	0.612554	3.33714	1	2
8	0.0800012	2.28939	0.280772	0.131113	0.560892	2.14145	1	2
8	0.0123179	2.36036	0.239246	0.133209	0.290841	1.79602	1	2
8	0.113404	2.80194	0.429399	0.15841	0.492507	2.71068	1	2
9	0.030538	0.747275	0.384968	0.197074	0.410985	1.95342	1	0
9	0.0462692	0.77336	0.36451	0.263993	0.414054	1.38076	1	0
9	0.00889394	1.21874	0.310146	0.298018	0.338506	1.0407	1	0
9	0.0202912	1.35725	0.379764	0.483079	0.45818	0.786132	1	0
9	0.041229	1.69655	0.372138	0.318401	0.398985	1.16877	1	0
9	0.0734398	1.71018	0.508053	0.433543	0.51764	1.17186	1	0
9	0.0276803	1.90209	0.322048	0.367861	0.382861	0.875461	1	0
9	0.0132506	2.2365	0.34433	0.394136	0.372164	0.873632	1	0
9	0.0276803	2.6258	0.322048	0.33388	0.382861	0.964562	1	0
9	0.00551369	0.230366	0.252592	0.312917	0.272914	0.807217	1	1
9	0.0440045	1.54127	0.435976	0.191047	0.463252	2.28204	1	2
9	0.157609	1.64834	0.482029	0.285385	0.517794	1.68905	1	2
9	0.040643	1.85063	0.298569	0.131	0.445002	2.27915	1	2
9	0.0443232	2.26312	0.40085	0.297308	0.427232	1.34827	1	2
10	0.0122724	1.24373	0.262551	0.166643	0.265995	1.57553	1	1
10	0.00572968	1.25519	0.242596	0.301119	0.286656	0.805648	1	1
10	0.00763618	1.29667	0.168803	0.131	0.250007	1.28857	1	1
10	0.0330774	0.937055	0.286485	0.131	0.437	2.18691	1	2
10	0.0413987	1.05723	0.334413	0.134158	0.441654	2.49268	1	2
10	0.018286	1.32063	0.219396	0.131	0.328741	1.67478	1	2
10	0.0853023	2.11988	0.333365	0.179704	0.583209	1.85508	1	2
10	0.0685984	2.13236	0.326038	0.159758	0.471043	2.04082	1	2
10	0.0606297	2.16699	0.243937	0.138377	0.452624	1.76284	1	2
10	0.0300733	2.31449	0.217708	0.131	0.405368	1.66189	1	2
10	0.0518546	2.48554	0.317658	0.132868	0.422468	2.39078	1	2
10	0.216545	2.91357	0.371233	0.142367	0.502826	2.60758	1	2
11	0.0291377	1.10306	0.375525	0.329586	0.391219	1.13938	1	0
11	0.00280796	1.06574	0.131	0.131	0.131	1	1	1
11	0.0128244	1.36354	0.181377	0.14343	0.272266	1.26457	1	1
11	0.00279943	1.36881	0.131	0.141342	0.131	0.92683	1	1
11	0.0355981	1.02155	0.313127	0.133545	0.421166	2.34473	1	2
11	0.050628	1.05282	0.391923	0.138238	0.475229	2.83513	1	2
11	0.0648565	1.11301	0.432251	0.173968	0.478597	2.48466	1	2
11	0.0282139	1.48731	0.296232	0.137623	0.376143	2.15249	1	2
11	0.110406	1.67876	0.427973	0.175446	0.480081	2.43934	1	2
11	0.0613465	2.22358	0.426286	0.209512	0.436352	2.03466	1	2
12	0.0256633	0.496908	0.421875	0.443324	0.456935	0.951618	1	0
12	0.0191706	1.32811	0.309487	0.333111	0.337196	0.929081	1	0
12	0.00702919	1.00772	0.211254	0.339927	0.309079	0.621469	1	1
12	0.016144	1.01283	0.281827	0.308768	0.301927	0.912747	1	1
12	0.00309394	1.09673	0.135029	0.187542	0.147115	0.719993	1	1
12	0.0490646	1.10066	0.348891	0.133218	0.486952	2.61895	1	2
12	0.152156	1.26556	0.615836	0.261554	0.659912	2.35453	1	2
12	0.0469456	1.28643	0.359646	0.259011	0.413055	1.38854	1	2
12	0.043022	1.5931	0.283776	0.201517	0.397922	1.4082	1	2
12	0.113066	1.6621	0.428828	0.169683	0.622865	2.52723	1	2
12	0.109172	1.75947	0.301696	0.131	0.481126	2.30302	1	2
12	0.10634	2.01169	0.350109	0.155779	0.593306	2.24747	1	2
12	0.0400094	2.04795	0.318463	0.187719	0.396633	1.69649	1	2
12	0.0893975	2.6299	0.455658	0.252158	0.529039	1.80703	1	2
13	0.0339666	1.59241	0.432096	0.525934	0.515275	0.821578	1	0
13	0.0171615	1.95143	0.214049	0.191188	0.362243	1.11957	1	0
13	0.00394573	1.05058	0.136514	0.131	0.157465	1.04209	1	1
13	0.00793174	1.14156	0.166583	0.131	0.239168	1.27163	1	1
13	0.0184456	1.46045	0.273407	0.195054	0.285338	1.4017	1	1
13	0.0484805	0.899076	0.355357	0.132737	0.470258	2.67715	1	2
13	0.0262377	1.20752	0.311708	0.132757	0.383739	2.34796	1	2
13	0.0195597	1.25178	0.261573	0.131191	0.337789	1.99383	1	2
13	0.031652	1.45034	0.341769	0.218126	0.418556	1.56684	1	2
13	0.0440376	1.66333	0.344866	0.186748	0.419202	1.84669	1	2
13	0.0355319	2.01842	0.29653	0.20148	0.365793	1.47176	1	2
13	0.0773596	2.46576	0.538772	0.148355	0.563984	3.63164	1	2
13	0.042868	2.47474	0.347418	0.169992	0.448164	2.04373	1	2
13	0.109804	2.511	0.429553	0.216974	0.517093	1.97974	1	2
13	0.0470428	2.54355	0.228241	0.154394	0.436577	1.4783	1	2
13	0.08842	2.54922	0.367982	0.131067	0.549435	2.80759	1	2
13	0.072084	2.755	0.34915	0.142194	0.534111	2.45545	1	2
13	0.0828127	2.91715	0.343673	0.136023	0.43469	2.52658	1	2
14	0.0140953	0.774529	0.218041	0.131853	0.285325	1.65367	1	1
14	0.0112235	1.02095	0.188251	0.131	0.274903	1.43703	1	1
14	0.0432439	1.65181	0.327273	0.134241	0.448399	2.43795	1	2
14	0.0625132	2.04407	0.34922	0.196235	0.468988	1.7796	1	2
14	0.160475	2.76548	0.400111	0.269887	0.439942	1.48251	1	2
15	0.0742286	1.50936	0.133103	0.389232	0.548984	0.341963	0	0
15	0.0442672	1.57437	0.273084	0.32976	0.40074	0.82813	0	0
15	0.026	1.6194	0.189	0.407	0.422	0.464373	0	0
15	0.0495312	1.76795	0.250981	0.307033	0.4095	0.81744	0	0
15	0.226678	2.03656	0.1826	0.490088	0.532371	0.372586	0	0
15	0.0352046	2.05731	0.272375	0.245544	0.367476	1.10927	0	0
15	0.180595	2.0685	0.137437	0.433356	0.544007	0.317146	0	0
15	0.0653274	2.09049	0.167661	0.349271	0.382446	0.480031	0	0
15	0.0144232	2.20633	0.204545	0.179535	0.271017	1.1393	0	0
15	0.00337663	0.783763	0.131807	0.131	0.131	1.00616	0	1
15	0.00285191	1.02174	0.131	0.131	0.131	1	0	1
15	0.00219925	1.18841	0.147831	0.131	0.131	1.12848	0	1
15	0.00480746	1.7111	0.131	0.160522	0.199042	0.816088	0	1
15	0.0090979	1.26665	0.572318	0.282155	0.403776	2.02838	0	2
16	0.0244504	0.939247	0.351349	0.338387	0.379374	1.03831	0	0
16	0.0453438	1.2279	0.151926	0.340007	0.448629	0.446832	0	0
16	0.0438779	1.45206	0.218517	0.361621	0.399281	0.604271	0	0
16	0.0176211	1.90642	0.289303	0.34303	0.346152	0.843375	0	0
16	0.0821552	2.2572	0.206511	0.283252	0.357874	0.729072	0	0
16	0.0837341	2.39677	0.152691	0.416587	0.490263	0.366528	0	0
16	0.0100898	0.576732	0.360511	0.275469	0.32983	1.30872	0	1
16	0.00580145	0.894558	0.141745	0.189919	0.234304	0.746344	0	1
16	0.003778	0.976738	0.131	0.190855	0.254485	0.686385	0	1
16	0.00575978	1.58817	0.183693	0.211907	0.241673	0.866857	0	1
16	0.0301132	2.14166	0.468879	0.40881	0.454749	1.14694	0	2
17	0.0364193	1.19605	0.135595	0.329621	0.429119	0.411366	0	0
17	0.0342132	1.27648	0.253939	0.346437	0.357193	0.733002	0	0
17	0.0144383	1.32132	0.351482	0.344739	0.347399	1.01956	0	0
17	0.0125818	1.43282	0.260558	0.363573	0.363573	0.716659	0	0
17	0.032874	1.66304	0.131496	0.297272	0.409813	0.442342	0	0
17	0.0625006	1.92005	0.142227	0.406234	0.474338	0.350111	0	0
17	0.0634003	2.38686	0.224869	0.322445	0.400907	0.697387	0	0
17	0.0485067	2.44869	0.133033	0.276158	0.429425	0.481728	0	0
17	0.00222302	0.810958	0.131705	0.131	0.131	1.00538	0	1
17	0.0215062	0.947413	0.131	0.245369	0.366008	0.53389	0	1
17	0.00899244	0.986317	0.50724	0.217593	0.254579	2.33114	0	1
17	0.00409977	1.02939	0.373948	0.237023	0.273569	1.57769	0	1
17	0.00642282	1.17756	0.1331	0.183913	0.205262	0.723712	0	1
17	0.00351509	1.19371	0.139828	0.132523	0.137492	1.05512	0	1
17	0.0027543	1.34132	0.131	0.131	0.131	1	0	1
17	0.00862984	1.48948	0.131	0.179549	0.249166	0.729606	0	1
17	0.0189175	1.26191	0.561626	0.377262	0.449931	1.48869	0	2
17	0.0219283	1.77258	0.365005	0.215559	0.316268	1.6933	0	2
17	0.015883	2.00481	0.503735	0.360969	0.433019	1.39551	0	2
18	0.0369181	1.41066	0.131	0.274081	0.384045	0.477961	0	0
18	0.0511563	1.56409	0.385641	0.446177	0.472037	0.864323	0	0
18	0.0654401	1.74395	0.176542	0.338502	0.484067	0.521539	0	0
18	0.0337545	2.08657	0.131	0.219328	0.288625	0.597279	0	0
18	0.0592909	2.26531	0.131	0.325191	0.448749	0.40284	0	0
18	0.0118081	0.561217	0.33766	0.291539	0.330736	1.1582	0	1
18	0.00347073	0.88492	0.131	0.131	0.131	1	0	1
18	0.00608387	0.88748	0.134207	0.165914	0.212999	0.808895	0	1
18	0.00857804	1.12764	0.182648	0.215448	0.234553	0.847759	0	1
18	0.0115286	1.17288	0.134606	0.225274	0.249235	0.597521	0	1
18	0.00381223	1.28445	0.135889	0.136328	0.14622	0.99678	0	1
18	0.0176844	1.55343	0.391094	0.291008	0.295951	1.34393	0	1
18	0.0214741	1.5871	0.360213	0.271833	0.319567	1.32513	0	1
18	0.0345555	1.83621	0.332127	0.211754	0.41559	1.56846	0	2
19	0.0951421	0.351169	0.365282	0.531159	0.56	0.687707	0	0
19	0.0691488	1.36141	0.248313	0.450119	0.4701	0.551661	0	0
19	0.0112174	1.74919	0.132477	0.227502	0.250271	0.582311	0	0
19	0.0261375	1.91011	0.13126	0.219907	0.36415	0.596889	0	0
19	0.00995406	1.92087	0.168527	0.168001	0.228278	1.00313	0	0
19	0.108115	1.98784	0.131	0.34315	0.47952	0.381757	0	0
19	0.0888263	2.11989	0.262502	0.435958	0.462499	0.602127	0	0
19	0.0269676	2.34203	0.14744	0.416746	0.43063	0.353789	0	0
19	0.0656136	2.64625	0.149286	0.201038	0.312566	0.742576	0	0
19	0.117522	2.85579	0.188276	0.202948	0.428141	0.927706	0	0
19	0.00167336	0.431922	0.131105	0.131316	0.131633	0.998393	0	1
19	0.0158416	0.931804	0.18945	0.262272	0.283905	0.722342	0	1
19	0.00305377	1.11381	0.161987	0.131	0.131	1.23654	0	1
19	0.0174635	1.13257	0.131	0.237685	0.31263	0.55115	0	1
19	0.00274634	1.32982	0.131	0.131	0.131	1	0	1
19	0.00710315	1.43922	0.270221	0.238768	0.271097	1.13173	0	1
20	0.0321456	1.22407	0.138382	0.248713	0.39976	0.556392	0	0
20	0.020275	1.5728	0.145272	0.228799	0.330898	0.634933	0	0
20	0.0251087	1.6027	0.233284	0.224301	0.345919	1.04005	0	0
20	0.0196183	1.68259	0.138102	0.285411	0.306539	0.483871	0	0
20	0.0207747	1.83804	0.210581	0.273478	0.313903	0.770011	0	0
20	0.0485404	1.93447	0.19085	0.313103	0.431938	0.609544	0	0
20	0.129437	1.98971	0.409277	0.444362	0.470378	0.921044	0	0
20	0.0470518	2.00966	0.172354	0.245823	0.424235	0.70113	0	0
20	0.0691919	2.18065	0.165435	0.193883	0.365377	0.853272	0	0
20	0.0636563	2.27816	0.1423	0.39772	0.441903	0.357789	0	0
20	0.0207468	0.67382	0.14154	0.282268	0.338326	0.501438	0	1
20	0.0016764	0.676305	0.131	0.131	0.131	1	0	1
20	0.0175099	0.885828	0.155097	0.259516	0.32	0.597639	0	1
20	0.00227309	1.01714	0.189759	0.131	0.131	1.44854	0	1
20	0.0388826	1.07678	0.245486	0.380402	0.386245	0.645333	0	1
20	0.0111348	1.11411	0.131	0.20713	0.274289	0.632453	0	1
20	0.00880739	1.24887	0.15941	0.190488	0.23369	0.836851	0	1
20	0.00303937	1.26126	0.131	0.131	0.131	1	0	1
20	0.00697742	1.27983	0.131	0.163701	0.230568	0.800239	0	1
21	0.0267929	0.328047	0.267237	0.31684	0.390653	0.843445	0	0
21	0.0240018	0.585807	0.134605	0.292809	0.390488	0.459702	0	0
21	0.0231432	1.34862	0.131	0.225147	0.350536	0.581842	0	0
21	0.0315891	1.5287	0.223398	0.334936	0.364244	0.666987	0	0
21	0.0714235	1.79898	0.131	0.266863	0.412649	0.490889	0	0
21	0.0330419	1.82966	0.144275	0.246367	0.378794	0.58561	0	0
21	0.0114579	2.06778	0.238443	0.285652	0.365	0.834732	0	0
21	0.165422	2.17262	0.146923	0.368678	0.472906	0.398513	0	0
21	0.268292	2.32469	0.137692	0.464027	0.550875	0.296733	0	0
21	0.126346	2.37407	0.264016	0.409896	0.485651	0.644105	0	0
21	0.00241567	0.430717	0.353456	0.140243	0.162814	2.52031	0	1
21	0.00618419	0.525249	0.389895	0.207015	0.306369	1.88341	0	1
21	0.00113851	0.758532	0.192083	0.131	0.131	1.46628	0	1
21	0.00477728	0.788326	0.132706	0.142579	0.186581	0.930754	0	1
21	0.00790099	0.857126	0.139875	0.17706	0.220188	0.789986	0	1
21	0.00744433	0.872744	0.441526	0.289032	0.324051	1.5276	0	1
21	0.00438329	1.15899	0.254834	0.131	0.131	1.9453	0	1
21	0.00281549	1.21918	0.209221	0.131	0.131	1.59711	0	1
21	0.00401282	1.22395	0.131	0.168288	0.188016	0.778427	0	1
21	0.0127683	1.34596	0.178421	0.230246	0.25288	0.774915	0	1
21	0.0207852	1.88794	0.326219	0.216057	0.289118	1.50987	0	2
22	0.0326914	0.733464	0.279289	0.411177	0.426882	0.679243	0	0
22	0.0359593	0.86876	0.354196	0.426189	0.461192	0.831077	0	0
22	0.0330663	0.893284	0.510686	0.469779	0.488754	1.08708	0	0
22	0.0103041	1.00831	0.332309	0.279514	0.331874	1.18888	0	0
22	0.0390999	1.28692	0.149623	0.320908	0.387834	0.466249	0	0
22	0.0313524	1.73738	0.136122	0.232927	0.382599	0.584398	0	0
22	0.0232795	1.93206	0.135245	0.201394	0.35564	0.671544	0	0
22	0.0497343	1.94784	0.177058	0.286443	0.444305	0.618126	0	0
22	0.00275855	0.0629749	0.170421	0.131	0.131	1.30092	0	1
22	0.00287943	0.136422	0.18948	0.131	0.131	1.44641	0	1
22	0.00321338	0.250593	0.131	0.13632	0.15228	0.960974	0	1
22	0.0181889	0.371057	0.131	0.231452	0.321612	0.565992	0	1
22	0.00658576	0.515278	0.172289	0.196862	0.227752	0.875177	0	1
22	0.00800161	0.533829	0.314179	0.232424	0.263574	1.35175	0	1
22	0.0135104	1.27817	0.335888	0.259233	0.287779	1.2957	0	1
22	0.00606848	2.12783	0.217761	0.131	0.131	1.6623	0	1
22	0.026029	2.60838	0.409107	0.217714	0.328821	1.8791	0	2
23	0.00846098	1.28171	0.300499	0.24536	0.343882	1.22473	0	0
23	0.0372241	1.45747	0.131776	0.293618	0.400966	0.448801	0	0
23	0.0413455	1.48517	0.314162	0.375576	0.403786	0.83648	0	0
23	0.0212544	1.63697	0.194896	0.286001	0.326631	0.681452	0	0
23	0.0365104	1.78373	0.221503	0.270602	0.393405	0.818556	0	0
23	0.0384682	2.06575	0.250055	0.316938	0.319868	0.788971	0	0
23	0.0529421	2.30189	0.173365	0.297554	0.391109	0.582634	0	0
23	0.0220306	2.64956	0.142826	0.295347	0.384152	0.483587	0	0
23	0.00855659	0.626873	0.172304	0.25661	0.291429	0.671463	0	1
23	0.0153222	0.631154	0.136462	0.267062	0.315816	0.510975	0	1
23	0.0140155	0.68263	0.133673	0.262874	0.29894	0.508506	0	1
23	0.0190998	0.982917	0.136832	0.286068	0.315013	0.47832	0	1
23	0.0073022	1.57611	0.262296	0.143434	0.210579	1.82869	0	1
23	0.00705437	1.58723	0.13194	0.146837	0.190165	0.898547	0	1
23	0.00438021	1.8815	0.345052	0.131	0.131	2.63398	0	1
23	0.019435	1.86938	0.29765	0.174347	0.315087	1.70723	0	2
24	0.0404571	1.02087	0.138082	0.36755	0.449255	0.375682	0	0
24	0.0719016	1.63313	0.175376	0.318965	0.379929	0.549828	0	0
24	0.0385521	1.79365	0.243111	0.224664	0.413231	1.08211	0	0
24	0.0119257	2.01902	0.192944	0.168112	0.278771	1.14771	0	0
24	0.0645331	2.23449	0.207432	0.255969	0.371204	0.810379	0	0
24	0.126803	2.76093	0.136041	0.359005	0.4628	0.378939	0	0
24	0.00351024	0.933856	0.203038	0.132384	0.136537	1.5337	0	1
24	0.00435619	1.39595	0.328107	0.136559	0.161367	2.40268	0	1
24	0.00555052	1.48161	0.239069	0.131	0.131	1.82495	0	1
24	0.00673842	1.86954	0.285457	0.131051	0.131614	2.17821	0	1
24	0.00485658	2.26412	0.225122	0.131	0.131	1.71849	0	1
25	0.0392888	1.18334	0.429905	0.427254	0.486269	1.0062	0	0
25	0.0161965	1.19963	0.403115	0.340798	0.36972	1.18286	0	0
25	0.0730588	2.54113	0.46057	0.530999	0.541517	0.867365	0	0
25	0.00611447	0.888808	0.131	0.149673	0.209888	0.875241	0	1
25	0.0122868	0.995878	0.297342	0.238944	0.243126	1.2444	0	1
25	0.00447458	1.17414	0.355785	0.167487	0.238753	2.12425	0	1
26	0.0268165	0.599762	0.381268	0.39562	0.408415	0.963723	0	0
26	0.0635459	2.28498	0.168259	0.310781	0.440999	0.541407	0	0
26	0.0767687	2.30845	0.262293	0.378052	0.454372	0.693801	0	0
26	0.00225702	0.563562	0.191948	0.131	0.131	1.46525	0	1
26	0.00381442	1.20948	0.131118	0.131	0.131	1.0009	0	1
26	0.00221938	1.31551	0.131	0.131	0.131	1	0	1
26	0.0207704	1.74803	0.3088	0.224687	0.310273	1.37436	0	1
26	0.0293634	1.81654	0.317893	0.192408	0.386665	1.65218	0	2
26	0.0151613	2.2357	0.299456	0.186212	0.338598	1.60815	0	2
26	0.0209505	2.71516	0.298276	0.157174	0.282552	1.89774	0	2
27	0.0672863	0.50336	0.387627	0.46004	0.471194	0.842594	0	0
27	0.0658772	1.1816	0.269787	0.387885	0.420913	0.695533	0	0
27	0.0377629	1.42674	0.16669	0.313274	0.416002	0.53209	0	0
27	0.0173252	1.68824	0.133647	0.175683	0.306268	0.760728	0	0
27	0.0130402	1.75246	0.194221	0.187724	0.379671	1.03461	0	0
27	0.00683077	2.15074	0.173834	0.15165	0.214369	1.14628	0	0
27	0.00219958	0.628134	0.134602	0.131	0.131	1.0275	0	1
27	0.0151245	0.977234	0.277865	0.288611	0.321744	0.962766	0	1
27	0.00302119	1.15908	0.133766	0.131	0.131	1.02111	0	1
27	0.017457	2.12966	0.247	0.172422	0.289825	1.43253	0	2
28	0.0262451	0.973012	0.210494	0.541856	0.595683	0.388469	0	0
28	0.0284077	1.35051	0.334467	0.374137	0.388406	0.893969	0	0
28	0.0147675	1.6501	0.1687	0.365203	0.38725	0.461935	0	0
28	0.130085	1.95467	0.141658	0.463872	0.601404	0.305382	0	0
28	0.0465749	2.29251	0.159084	0.220332	0.322453	0.722019	0	0
28	0.214788	2.72734	0.237558	0.445473	0.603806	0.533271	0	0
28	0.00226035	0.591843	0.136938	0.131	0.131	1.04533	0	1
28	0.0181536	0.62571	0.286641	0.314765	0.334001	0.910651	0	1
28	0.00329557	0.919699	0.177397	0.131	0.131	1.35418	0	1
28	0.00833706	1.23446	0.259809	0.178081	0.281298	1.45894	0	1
28	0.00232415	1.24734	0.136183	0.136532	0.147591	0.997444	0	1
28	0.00596474	1.42775	0.150146	0.136527	0.167498	1.09975	0	1

## Sheet: Legend
	Dendrite Indices
	spines present > 2 days	spines present ≤ 2 days
dendrite 1	1	15
dendrite 2	2	16
dendrite 3	3	17
dendrite 4	4	18
dendrite 5	5	19
dendrite 6	6	20
dendrite 7	7	21
dendrite 8	8	22
dendrite 9	9	23
dendrite 10	10	24
dendrite 11	11	25
dendrite 12	12	26
dendrite 13	13	27
dendrite 14	14	28
